# Supplementary material for: Association between Hyperosmolar Hyperglycemic State and Venous Thromboembolism in Diabetes Patients: A Nationwide Analysis in Taiwan
Source: J Pers Med. 2022 Feb 17;12(2):302. doi: 10.3390/jpm12020302 (PMC8880712; doi:10.3390/jpm12020302)
Supplement: Supplementary file 1 [file jpm-12-00302-s001.zip]

Archive with 1 entries (1 files):
- jpm-1581714-supplementary.pdf
